# Supplementary material for: Emerging SARS-CoV-2 Genotypes Show Different Replication Patterns in Human Pulmonary and Intestinal Epithelial Cells
Source: Viruses. 2021 Dec 23;14(1):23. doi: 10.3390/v14010023 (PMC8777977; doi:10.3390/v14010023)
Supplement: Supplementary file 1 [file viruses-14-00023-s001.zip]

Archive with 1 entries (1 files):
- Table S1 - R1.pdf
